# Supplementary material for: “I Didn't Know What to Say”: Responding to Racism, Discrimination, and Microaggressions With the OWTFD Approach
Source: MedEdPORTAL. 2020 Jul 31;16:10971. doi: 10.15766/mep_2374-8265.10971 (PMC7394349; doi:10.15766/mep_2374-8265.10971)
Supplement: Supplementary file 1 — Workshop Agenda.docxPre- and Postsurvey.docxI Didn't Know What to Say.pptxSupplemental References.docxScenario Reenactment Script.docxScenario Guest Reflections.docxReflection Exercise.docx [file mep_2374-8265.10971-s001.zip]

Archive with 8 entries (8 files):
- _Educational_Summary_Report_10971.pdf
- A. Workshop Agenda.docx
- B. Pre- and Postsurvey.docx
- C. I Didn't Know What to Say.pptx
- D. Supplemental References.docx
- E. Scenario Reenactment Script.docx
- F. Scenario Guest Reflections.docx
- G. Reflection Exercise.docx
